# Supplementary material for: Dehydrogenation, disproportionation and transfer hydrogenation reactions of formic acid catalyzed by molybdenum hydride compounds
Source: Chem Sci. 2015 Jan 14;6(3):1859–65. doi: 10.1039/c4sc03128h (PMC5649328; doi:10.1039/c4sc03128h)
Supplement: Supplementary file 2 [file SC-006-C4SC03128H-s002.cif]

# Electronic Supplementary Material (ESI) for Chemical Science.
# This journal is © The Royal Society of Chemistry 2014

####################################################################### 
# 
# This file contains crystal structure data downloaded from the 
# Cambridge Structural Database (CSD) hosted by the Cambridge 
# Crystallographic Data Centre (CCDC).
# 
# Full information about CCDC data access policies and citation 
# guidelines are available at http://www.ccdc.cam.ac.uk/. 
# 
# Audit and citation data items have may been added by the CCDC. 
# Please retain this information to preserve the provenance of 
# this file and to allow appropriate attribution of the data. 
# 
#######################################################################

data_ged
_database_code_depnum_ccdc_archive 'CCDC 1028432'
_audit_update_record             
;
2014-10-09 deposited with the CCDC.
2014-12-01 downloaded from the CCDC.
;

_audit_creation_method           SHELXL-97
_chemical_name_systematic        
; 
 ? 
;
_chemical_name_common            ?
_chemical_melting_point          ?
_chemical_formula_moiety         'C14 H34 Mo P3, Cl'
_chemical_formula_sum            'C14 H34 Cl Mo P3'
_chemical_formula_weight         426.71

loop_
_atom_type_symbol
_atom_type_description
_atom_type_scat_dispersion_real
_atom_type_scat_dispersion_imag
_atom_type_scat_source
C C 0.0033 0.0016 'International Tables Vol C Tables 4.2.6.8 and 6.1.1.4'
H H 0.0000 0.0000 'International Tables Vol C Tables 4.2.6.8 and 6.1.1.4'
Mo Mo -1.6832 0.6857 'International Tables Vol C Tables 4.2.6.8 and 6.1.1.4'
P P 0.1023 0.0942 'International Tables Vol C Tables 4.2.6.8 and 6.1.1.4'
Cl Cl 0.1484 0.1585 'International Tables Vol C Tables 4.2.6.8 and 6.1.1.4'

_symmetry_cell_setting           Orthorhombic
_symmetry_space_group_name_H-M   P2(1)2(1)2(1)
_symmetry_space_group_name_Hall  'P 2ac 2ab'

loop_
_symmetry_equiv_pos_as_xyz
'x, y, z'
'-x+1/2, -y, z+1/2'
'-x, y+1/2, -z+1/2'
'x+1/2, -y+1/2, -z'

_cell_length_a                   11.8282(14)
_cell_length_b                   12.4490(15)
_cell_length_c                   13.6005(16)
_cell_angle_alpha                90.00
_cell_angle_beta                 90.00
_cell_angle_gamma                90.00
_cell_volume                     2002.7(4)
_cell_formula_units_Z            4
_cell_measurement_temperature    130(2)
_cell_measurement_reflns_used    7210
_cell_measurement_theta_min      2.20
_cell_measurement_theta_max      29.13

_exptl_crystal_description       plate
_exptl_crystal_colour            orange
_exptl_crystal_size_max          0.20
_exptl_crystal_size_mid          0.09
_exptl_crystal_size_min          0.04
_exptl_crystal_density_meas      ?
_exptl_crystal_density_diffrn    1.415
_exptl_crystal_density_method    'not measured'
_exptl_crystal_F_000             888
_exptl_absorpt_coefficient_mu    1.017
_exptl_absorpt_correction_type   empirical
_exptl_absorpt_correction_T_min  0.8225
_exptl_absorpt_correction_T_max  0.9605
_exptl_absorpt_process_details   sadabs

_exptl_special_details           
; 
 ? 
;

_diffrn_ambient_temperature      130(2)
_diffrn_radiation_wavelength     0.71073
_diffrn_radiation_type           MoK\a
_diffrn_radiation_source         'fine-focus sealed tube'
_diffrn_radiation_monochromator  graphite
_diffrn_measurement_device_type  'Bruker APEX-II CCD'
_diffrn_measurement_method       '\f and \w scans'
_diffrn_detector_area_resol_mean ?
_diffrn_reflns_number            27188
_diffrn_reflns_av_R_equivalents  0.1010
_diffrn_reflns_av_sigmaI/netI    0.1055
_diffrn_reflns_limit_h_min       -16
_diffrn_reflns_limit_h_max       16
_diffrn_reflns_limit_k_min       -17
_diffrn_reflns_limit_k_max       17
_diffrn_reflns_limit_l_min       -19
_diffrn_reflns_limit_l_max       19
_diffrn_reflns_theta_min         2.22
_diffrn_reflns_theta_max         30.73
_reflns_number_total             6204
_reflns_number_gt                4322
_reflns_threshold_expression     >2sigma(I)

_computing_data_collection       'Bruker APEX2'
_computing_cell_refinement       'Bruker SAINT'
_computing_data_reduction        'Bruker SAINT'
_computing_structure_solution    'SHELXS-97 (Sheldrick, 2008)'
_computing_structure_refinement  'SHELXL-97 (Sheldrick, 2008)'
_computing_molecular_graphics    'Bruker SHELXTL'
_computing_publication_material  'Bruker SHELXTL'

_refine_special_details          
; 
 Refinement of F^2^ against ALL reflections.  The weighted R-factor wR and 
 goodness of fit S are based on F^2^, conventional R-factors R are based 
 on F, with F set to zero for negative F^2^. The threshold expression of 
 F^2^ > 2sigma(F^2^) is used only for calculating R-factors(gt) etc. and is 
 not relevant to the choice of reflections for refinement.  R-factors based 
 on F^2^ are statistically about twice as large as those based on F, and R- 
 factors based on ALL data will be even larger. 
;

_refine_ls_structure_factor_coef Fsqd
_refine_ls_matrix_type           full
_refine_ls_weighting_scheme      calc
_refine_ls_weighting_details     
'calc w=1/[\s^2^(Fo^2^)+(0.0395P)^2^+0.0000P] where P=(Fo^2^+2Fc^2^)/3'
_atom_sites_solution_primary     direct
_atom_sites_solution_secondary   difmap
_atom_sites_solution_hydrogens   geom
_refine_ls_hydrogen_treatment    mixed
_refine_ls_extinction_method     none
_refine_ls_extinction_coef       ?
_refine_ls_abs_structure_details 'Flack H D (1983), Acta Cryst. A39, 876-881'
_refine_ls_abs_structure_Flack   -0.05(6)
_refine_ls_number_reflns         6204
_refine_ls_number_parameters     189
_refine_ls_number_restraints     0
_refine_ls_R_factor_all          0.0926
_refine_ls_R_factor_gt           0.0550
_refine_ls_wR_factor_ref         0.1069
_refine_ls_wR_factor_gt          0.0949
_refine_ls_goodness_of_fit_ref   1.005
_refine_ls_restrained_S_all      1.005
_refine_ls_shift/su_max          0.002
_refine_ls_shift/su_mean         0.000

loop_
_atom_site_label
_atom_site_type_symbol
_atom_site_fract_x
_atom_site_fract_y
_atom_site_fract_z
_atom_site_U_iso_or_equiv
_atom_site_adp_type
_atom_site_occupancy
_atom_site_symmetry_multiplicity
_atom_site_calc_flag
_atom_site_refinement_flags
_atom_site_disorder_assembly
_atom_site_disorder_group
Mo Mo 1.27294(3) 0.72659(3) 1.25160(3) 0.01617(9) Uani 1 1 d . . .
P1 P 1.43572(11) 0.79485(11) 1.15917(10) 0.0224(3) Uani 1 1 d . . .
P2 P 1.24928(12) 0.69080(11) 1.42552(9) 0.0215(3) Uani 1 1 d . . .
P3 P 1.18336(11) 0.90470(10) 1.26419(10) 0.0213(3) Uani 1 1 d . . .
Cl1 Cl 1.84490(11) 0.80745(11) 1.14537(10) 0.0301(3) Uani 1 1 d . . .
H1 H 1.337(4) 0.795(4) 1.316(3) 0.035(15) Uiso 1 1 d . . .
H2 H 1.392(5) 0.665(5) 1.289(4) 0.06(2) Uiso 1 1 d . . .
C1 C 1.1265(4) 0.6981(4) 1.1381(4) 0.0276(12) Uani 1 1 d . . .
H1A H 1.0780 0.7553 1.1083 0.033 Uiso 1 1 calc R . .
C2 C 1.2257(5) 0.6562(4) 1.0966(4) 0.0263(12) Uani 1 1 d . . .
H2A H 1.2598 0.6774 1.0322 0.032 Uiso 1 1 calc R . .
C3 C 1.2642(5) 0.5739(4) 1.1591(4) 0.0295(12) Uani 1 1 d . . .
H3A H 1.3293 0.5251 1.1450 0.035 Uiso 1 1 calc R . .
C4 C 1.1903(4) 0.5640(4) 1.2389(4) 0.0270(12) Uani 1 1 d . . .
H4A H 1.1916 0.5059 1.2897 0.032 Uiso 1 1 calc R . .
C5 C 1.1039(4) 0.6431(4) 1.2265(4) 0.0276(13) Uani 1 1 d . . .
H5A H 1.0346 0.6511 1.2680 0.033 Uiso 1 1 calc R . .
C11 C 1.5128(4) 0.6911(4) 1.0934(4) 0.0302(13) Uani 1 1 d . . .
H11A H 1.5881 0.7179 1.0758 0.045 Uiso 1 1 calc R . .
H11B H 1.4715 0.6718 1.0335 0.045 Uiso 1 1 calc R . .
H11C H 1.5206 0.6276 1.1355 0.045 Uiso 1 1 calc R . .
C12 C 1.5466(4) 0.8544(5) 1.2321(4) 0.0381(15) Uani 1 1 d . . .
H12A H 1.6143 0.8637 1.1914 0.057 Uiso 1 1 calc R . .
H12B H 1.5642 0.8073 1.2877 0.057 Uiso 1 1 calc R . .
H12C H 1.5216 0.9245 1.2566 0.057 Uiso 1 1 calc R . .
C13 C 1.4178(5) 0.8927(4) 1.0611(4) 0.0294(13) Uani 1 1 d . . .
H13A H 1.4908 0.9060 1.0294 0.044 Uiso 1 1 calc R . .
H13B H 1.3888 0.9600 1.0887 0.044 Uiso 1 1 calc R . .
H13C H 1.3641 0.8649 1.0125 0.044 Uiso 1 1 calc R . .
C21 C 1.1141(5) 0.6382(5) 1.4671(4) 0.0360(15) Uani 1 1 d . . .
H21A H 1.1169 0.6260 1.5382 0.054 Uiso 1 1 calc R . .
H21B H 1.0984 0.5702 1.4334 0.054 Uiso 1 1 calc R . .
H21C H 1.0542 0.6900 1.4519 0.054 Uiso 1 1 calc R . .
C22 C 1.3449(5) 0.5895(5) 1.4721(4) 0.0332(14) Uani 1 1 d . . .
H22A H 1.3367 0.5842 1.5437 0.050 Uiso 1 1 calc R . .
H22B H 1.4229 0.6094 1.4559 0.050 Uiso 1 1 calc R . .
H22C H 1.3270 0.5200 1.4420 0.050 Uiso 1 1 calc R . .
C23 C 1.2741(5) 0.7970(4) 1.5151(4) 0.0332(13) Uani 1 1 d . . .
H23A H 1.2709 0.7669 1.5816 0.050 Uiso 1 1 calc R . .
H23B H 1.2160 0.8525 1.5080 0.050 Uiso 1 1 calc R . .
H23C H 1.3488 0.8287 1.5038 0.050 Uiso 1 1 calc R . .
C31 C 1.1280(5) 0.9658(4) 1.1516(4) 0.0330(14) Uani 1 1 d . . .
H31A H 1.1156 1.0427 1.1625 0.049 Uiso 1 1 calc R . .
H31B H 1.0562 0.9315 1.1340 0.049 Uiso 1 1 calc R . .
H31C H 1.1825 0.9559 1.0981 0.049 Uiso 1 1 calc R . .
C32 C 1.2689(5) 1.0131(4) 1.3128(4) 0.0361(14) Uani 1 1 d . . .
H32A H 1.2219 1.0772 1.3213 0.054 Uiso 1 1 calc R . .
H32B H 1.3306 1.0289 1.2669 0.054 Uiso 1 1 calc R . .
H32C H 1.3006 0.9917 1.3764 0.054 Uiso 1 1 calc R . .
C33 C 1.0572(4) 0.9132(5) 1.3386(4) 0.0305(13) Uani 1 1 d . . .
H33A H 1.0322 0.9882 1.3423 0.046 Uiso 1 1 calc R . .
H33B H 1.0734 0.8866 1.4049 0.046 Uiso 1 1 calc R . .
H33C H 0.9973 0.8695 1.3089 0.046 Uiso 1 1 calc R . .

loop_
_atom_site_aniso_label
_atom_site_aniso_U_11
_atom_site_aniso_U_22
_atom_site_aniso_U_33
_atom_site_aniso_U_23
_atom_site_aniso_U_13
_atom_site_aniso_U_12
Mo 0.01662(16) 0.01493(16) 0.01695(16) -0.0002(2) -0.0008(2) -0.00078(15)
P1 0.0193(6) 0.0261(8) 0.0216(6) 0.0003(6) 0.0015(5) -0.0018(6)
P2 0.0225(8) 0.0232(7) 0.0190(6) 0.0023(5) -0.0007(5) -0.0011(6)
P3 0.0226(6) 0.0178(6) 0.0237(8) -0.0001(6) 0.0015(6) 0.0012(5)
Cl1 0.0236(6) 0.0350(8) 0.0318(7) -0.0112(6) -0.0007(6) 0.0013(6)
C1 0.026(3) 0.027(3) 0.030(3) 0.001(2) -0.009(2) -0.002(2)
C2 0.031(3) 0.030(3) 0.018(2) -0.006(2) 0.001(2) -0.005(3)
C3 0.031(3) 0.025(3) 0.032(3) -0.011(2) -0.010(3) 0.008(3)
C4 0.038(3) 0.018(2) 0.025(3) 0.003(2) -0.007(3) -0.011(2)
C5 0.024(3) 0.031(3) 0.027(3) 0.002(2) -0.002(2) -0.011(2)
C11 0.026(3) 0.038(3) 0.027(3) 0.007(3) 0.008(2) 0.006(3)
C12 0.026(3) 0.051(4) 0.037(4) -0.001(3) 0.002(3) -0.011(3)
C13 0.029(3) 0.028(3) 0.030(3) 0.008(3) 0.003(2) -0.009(2)
C21 0.031(3) 0.054(4) 0.023(3) 0.004(3) 0.001(2) -0.009(3)
C22 0.034(3) 0.038(3) 0.028(3) 0.009(3) -0.003(3) 0.005(3)
C23 0.039(3) 0.033(3) 0.027(3) -0.007(2) -0.001(3) 0.004(3)
C31 0.040(4) 0.023(3) 0.035(3) 0.011(3) 0.000(3) 0.009(3)
C32 0.038(3) 0.027(3) 0.044(3) -0.008(3) -0.003(3) -0.002(3)
C33 0.025(3) 0.035(3) 0.031(3) 0.005(3) 0.001(2) 0.009(3)

_geom_special_details            
; 
 All esds (except the esd in the dihedral angle between two l.s. planes) 
 are estimated using the full covariance matrix.  The cell esds are taken 
 into account individually in the estimation of esds in distances, angles 
 and torsion angles; correlations between esds in cell parameters are only 
 used when they are defined by crystal symmetry.  An approximate (isotropic) 
 treatment of cell esds is used for estimating esds involving l.s. planes. 
;

loop_
_geom_bond_atom_site_label_1
_geom_bond_atom_site_label_2
_geom_bond_distance
_geom_bond_site_symmetry_2
_geom_bond_publ_flag
Mo C4 2.254(5) . ?
Mo C5 2.280(5) . ?
Mo C3 2.282(5) . ?
Mo C1 2.347(5) . ?
Mo C2 2.350(5) . ?
Mo P2 2.4232(14) . ?
Mo P1 2.4514(14) . ?
Mo P3 2.4634(13) . ?
Mo H1 1.44(5) . ?
Mo H2 1.67(6) . ?
P1 C12 1.803(6) . ?
P1 C11 1.817(5) . ?
P1 C13 1.819(5) . ?
P2 C22 1.809(6) . ?
P2 C21 1.818(5) . ?
P2 C23 1.821(5) . ?
P3 C33 1.806(5) . ?
P3 C32 1.811(6) . ?
P3 C31 1.831(5) . ?
C1 C2 1.402(8) . ?
C1 C5 1.410(7) . ?
C1 H1A 1.0000 . ?
C2 C3 1.407(7) . ?
C2 H2A 1.0000 . ?
C3 C4 1.399(7) . ?
C3 H3A 1.0000 . ?
C4 C5 1.429(7) . ?
C4 H4A 1.0000 . ?
C5 H5A 1.0000 . ?
C11 H11A 0.9800 . ?
C11 H11B 0.9800 . ?
C11 H11C 0.9800 . ?
C12 H12A 0.9800 . ?
C12 H12B 0.9800 . ?
C12 H12C 0.9800 . ?
C13 H13A 0.9800 . ?
C13 H13B 0.9800 . ?
C13 H13C 0.9800 . ?
C21 H21A 0.9800 . ?
C21 H21B 0.9800 . ?
C21 H21C 0.9800 . ?
C22 H22A 0.9800 . ?
C22 H22B 0.9800 . ?
C22 H22C 0.9800 . ?
C23 H23A 0.9800 . ?
C23 H23B 0.9800 . ?
C23 H23C 0.9800 . ?
C31 H31A 0.9800 . ?
C31 H31B 0.9800 . ?
C31 H31C 0.9800 . ?
C32 H32A 0.9800 . ?
C32 H32B 0.9800 . ?
C32 H32C 0.9800 . ?
C33 H33A 0.9800 . ?
C33 H33B 0.9800 . ?
C33 H33C 0.9800 . ?

loop_
_geom_angle_atom_site_label_1
_geom_angle_atom_site_label_2
_geom_angle_atom_site_label_3
_geom_angle
_geom_angle_site_symmetry_1
_geom_angle_site_symmetry_3
_geom_angle_publ_flag
C4 Mo C5 36.74(18) . . ?
C4 Mo C3 35.91(19) . . ?
C5 Mo C3 59.8(2) . . ?
C4 Mo C1 59.61(19) . . ?
C5 Mo C1 35.45(17) . . ?
C3 Mo C1 58.53(19) . . ?
C4 Mo C2 59.56(19) . . ?
C5 Mo C2 59.14(19) . . ?
C3 Mo C2 35.32(18) . . ?
C1 Mo C2 34.73(19) . . ?
C4 Mo P2 81.92(15) . . ?
C5 Mo P2 87.76(13) . . ?
C3 Mo P2 112.32(15) . . ?
C1 Mo P2 121.95(14) . . ?
C2 Mo P2 141.21(15) . . ?
C4 Mo P1 127.77(15) . . ?
C5 Mo P1 140.39(13) . . ?
C3 Mo P1 92.40(15) . . ?
C1 Mo P1 107.13(14) . . ?
C2 Mo P1 81.73(14) . . ?
P2 Mo P1 130.92(5) . . ?
C4 Mo P3 128.84(14) . . ?
C5 Mo P3 92.51(14) . . ?
C3 Mo P3 140.23(14) . . ?
C1 Mo P3 82.21(14) . . ?
C2 Mo P3 107.21(14) . . ?
P2 Mo P3 92.75(5) . . ?
P1 Mo P3 93.52(5) . . ?
C4 Mo H1 143.7(19) . . ?
C5 Mo H1 145(2) . . ?
C3 Mo H1 149(2) . . ?
C1 Mo H1 151(2) . . ?
C2 Mo H1 153(2) . . ?
P2 Mo H1 64.6(19) . . ?
P1 Mo H1 72(2) . . ?
P3 Mo H1 69(2) . . ?
C4 Mo H2 89(2) . . ?
C5 Mo H2 125(2) . . ?
C3 Mo H2 80(2) . . ?
C1 Mo H2 138(2) . . ?
C2 Mo H2 107(2) . . ?
P2 Mo H2 73.6(19) . . ?
P1 Mo H2 70(2) . . ?
P3 Mo H2 138(2) . . ?
H1 Mo H2 69(3) . . ?
C12 P1 C11 101.4(3) . . ?
C12 P1 C13 102.3(3) . . ?
C11 P1 C13 100.0(3) . . ?
C12 P1 Mo 115.59(19) . . ?
C11 P1 Mo 113.59(19) . . ?
C13 P1 Mo 121.10(19) . . ?
C22 P2 C21 100.9(3) . . ?
C22 P2 C23 99.8(3) . . ?
C21 P2 C23 101.3(3) . . ?
C22 P2 Mo 113.45(19) . . ?
C21 P2 Mo 118.11(18) . . ?
C23 P2 Mo 120.04(19) . . ?
C33 P3 C32 102.3(3) . . ?
C33 P3 C31 98.5(3) . . ?
C32 P3 C31 101.3(3) . . ?
C33 P3 Mo 116.6(2) . . ?
C32 P3 Mo 117.1(2) . . ?
C31 P3 Mo 118.02(19) . . ?
C2 C1 C5 108.7(5) . . ?
C2 C1 Mo 72.7(3) . . ?
C5 C1 Mo 69.7(3) . . ?
C2 C1 H1A 125.6 . . ?
C5 C1 H1A 125.6 . . ?
Mo C1 H1A 125.6 . . ?
C1 C2 C3 107.4(5) . . ?
C1 C2 Mo 72.5(3) . . ?
C3 C2 Mo 69.7(3) . . ?
C1 C2 H2A 126.2 . . ?
C3 C2 H2A 126.2 . . ?
Mo C2 H2A 126.2 . . ?
C4 C3 C2 109.3(5) . . ?
C4 C3 Mo 70.9(3) . . ?
C2 C3 Mo 75.0(3) . . ?
C4 C3 H3A 125.2 . . ?
C2 C3 H3A 125.2 . . ?
Mo C3 H3A 125.2 . . ?
C3 C4 C5 107.1(5) . . ?
C3 C4 Mo 73.1(3) . . ?
C5 C4 Mo 72.6(3) . . ?
C3 C4 H4A 126.2 . . ?
C5 C4 H4A 126.2 . . ?
Mo C4 H4A 126.2 . . ?
C1 C5 C4 107.4(5) . . ?
C1 C5 Mo 74.9(3) . . ?
C4 C5 Mo 70.6(3) . . ?
C1 C5 H5A 126.1 . . ?
C4 C5 H5A 126.1 . . ?
Mo C5 H5A 126.1 . . ?
P1 C11 H11A 109.5 . . ?
P1 C11 H11B 109.5 . . ?
H11A C11 H11B 109.5 . . ?
P1 C11 H11C 109.5 . . ?
H11A C11 H11C 109.5 . . ?
H11B C11 H11C 109.5 . . ?
P1 C12 H12A 109.5 . . ?
P1 C12 H12B 109.5 . . ?
H12A C12 H12B 109.5 . . ?
P1 C12 H12C 109.5 . . ?
H12A C12 H12C 109.5 . . ?
H12B C12 H12C 109.5 . . ?
P1 C13 H13A 109.5 . . ?
P1 C13 H13B 109.5 . . ?
H13A C13 H13B 109.5 . . ?
P1 C13 H13C 109.5 . . ?
H13A C13 H13C 109.5 . . ?
H13B C13 H13C 109.5 . . ?
P2 C21 H21A 109.5 . . ?
P2 C21 H21B 109.5 . . ?
H21A C21 H21B 109.5 . . ?
P2 C21 H21C 109.5 . . ?
H21A C21 H21C 109.5 . . ?
H21B C21 H21C 109.5 . . ?
P2 C22 H22A 109.5 . . ?
P2 C22 H22B 109.5 . . ?
H22A C22 H22B 109.5 . . ?
P2 C22 H22C 109.5 . . ?
H22A C22 H22C 109.5 . . ?
H22B C22 H22C 109.5 . . ?
P2 C23 H23A 109.5 . . ?
P2 C23 H23B 109.5 . . ?
H23A C23 H23B 109.5 . . ?
P2 C23 H23C 109.5 . . ?
H23A C23 H23C 109.5 . . ?
H23B C23 H23C 109.5 . . ?
P3 C31 H31A 109.5 . . ?
P3 C31 H31B 109.5 . . ?
H31A C31 H31B 109.5 . . ?
P3 C31 H31C 109.5 . . ?
H31A C31 H31C 109.5 . . ?
H31B C31 H31C 109.5 . . ?
P3 C32 H32A 109.5 . . ?
P3 C32 H32B 109.5 . . ?
H32A C32 H32B 109.5 . . ?
P3 C32 H32C 109.5 . . ?
H32A C32 H32C 109.5 . . ?
H32B C32 H32C 109.5 . . ?
P3 C33 H33A 109.5 . . ?
P3 C33 H33B 109.5 . . ?
H33A C33 H33B 109.5 . . ?
P3 C33 H33C 109.5 . . ?
H33A C33 H33C 109.5 . . ?
H33B C33 H33C 109.5 . . ?

_diffrn_measured_fraction_theta_max 0.996
_diffrn_reflns_theta_full        25.00
_diffrn_measured_fraction_theta_full 1.000
_refine_diff_density_max         0.793
_refine_diff_density_min         -0.481
_refine_diff_density_rms         0.133
